# Supplementary material for: Does Inflammation Mediate the Obesity and BPH Relationship? An Epidemiologic Analysis of Body Composition and Inflammatory Markers in Blood, Urine, and Prostate Tissue, and the Relationship with Prostate Enlargement and Lower Urinary Tract Symptoms
Source: PLoS One. 2016 Jun 23;11(6):e0156918. doi: 10.1371/journal.pone.0156918 (PMC4918934; doi:10.1371/journal.pone.0156918)
Supplement: S2 File — (CSV) [file pone.0156918.s002.csv]

bphtx	age.consent	volume	bmi	whr	bia.pct.fat	waist	height.cm	bia.ffm.kg	bia.totalfat.kg	CD3.mean	CD3.max	CD20.mean	CD20.max	nroi	roi.cat	agg	overallextent	maxextent	stroma	glandular	grade	il6	leptin	il8	tnfalpha	il1beta	cr	pgem	f2ip8iso	f2ip8isom	baseline.ss
2:No	83	75	30.7	107.3	NA	44	175.3	NA	NA	0.079	0.801	0.205	5.411	5	12-Feb	More than 25%	9	49.6	AnyYes	PeriG/Glandular/Mixed	moderate	5.78	13685	4.88	3.57	2.13	0.84	13.78571429	1.452380952	0.39047619	10
2:No	68	45	34.2	107.1	33.7	45	174	68.5	34.7	0.068	1.002	0.083	2.282	4	12-Feb	Less than 25%	4.6	29.3	AnyYes	PeriG/Glandular/Mixed	severe	2.81	15019	4.47	2.05	1.21	0.23	110.6086957	4.608695652	2.147826087	6
2:No	65	42	25.2	102.7	24.2	38	170.2	54.7	17.5	0.104	0.694	0.076	2.752	3	12-Feb	No Contact	6.1	77.3	AnyYes	PeriG/Glandular/Mixed	moderate	3.57	1994	2.24	2.99	2	2.21	4.791855204	0.570135747	0.172850679	10
1:Yes	48	14	28	107.7	26.4	42	185.4	70.3	25.2	0.113	0.921	0.034	1.154	1	1	NA	0.6	12.7	AllNo	PeriG/Glandular/Mixed	none or mild	3.23	12453	4.48	2.06	1.44	1.4	12.29285714	0.742857143	0.227857143	6
2:No	65	36.9	31.3	107.1	36.1	45	175.3	61	34.5	0.331	2.55	0.032	0.214	5	12-Feb	Minimal	6.9	65	AnyYes	PeriG/Glandular/Mixed	none or mild	6.54	29162	6.73	4.81	1.44	1.66	5.777108434	0.674698795	0.346987952	18
1:Yes	58	57	29.9	104.8	32.1	44	180.3	65.3	30.8	NA	NA	NA	NA	2	12-Feb	No Contact	2.6	38.2	AnyYes	None	moderate	23.36	8611	14.3	2.34	2.82	1.82	3.274725275	0.934065934	0.187912088	8
2:No	79	51.5	26.5	100	27.8	42	184.2	64.4	24.7	0.175	2.122	0.604	4.207	7	12-Feb	No Contact	9.5	83.4	AnyYes	None	moderate	1.49	8166	5.04	1.79	0.85	0.27	85.11111111	6.62962963	1.692592593	0
1:Yes	62	NaN	29.9	106.2	31.4	43	182.2	67.6	31.1	0.167	1.854	0.139	1.172	2	12-Feb	No Contact	2.3	32.9	AnyYes	PeriG/Glandular/Mixed	moderate	5.51	9981	6.33	4.41	0.93	0.84	28.42857143	1.547619048	0.446428571	9
2:No	63	41	26	94.9	25.1	37	177.8	60.8	20.4	NA	NA	NA	NA	2	12-Feb	No Contact	2.1	18.6	AllNo	PeriG/Glandular/Mixed	none or mild	4.66	4247	4.58	4.32	3.75	0.34	25.85294118	3.911764706	0.870588235	8
2:No	71	60	23.3	101.3	24.7	38	181	57.2	18.8	0.181	1.018	0.101	0.845	2	12-Feb	Minimal	0.8	7.6	AnyYes	PeriG/Glandular/Mixed	none or mild	3.49	6624	4.67	3.15	1.15	0.44	36.40909091	2.772727273	1.159090909	12
2:No	61	55	32.8	111.1	30.8	45	174	68.3	30.4	0.271	0.807	0.032	0.393	0	0	NA	NA	NA	NA	NA	NA	1.89	7381	3.29	2.98	1.62	0.45	32.82222222	3.666666667	0.977777778	14
1:Yes	64	85.1	34.5	109.3	31.5	47	180.3	76.4	35.2	0.462	4.097	0.001	0.02	4	12-Feb	Less than 25%	4.5	57.8	AnyYes	PeriG/Glandular/Mixed	none or mild	3.61	15387	4.82	5.45	2.69	0.17	21.11764706	15.29411765	6.764705882	11
2:No	61	70	30.9	106.2	29.4	43	178.4	68.9	28.8	0.141	1.038	0	0.003	3	12-Feb	No Contact	4.5	47.2	AnyYes	None	none or mild	7.58	15592	4.82	4.92	1.72	2.48	4.987903226	0.389919355	0.131451613	11
1:Yes	68	76	29.4	109.8	23.8	45	188	78.7	24.7	0.081	0.442	0.001	0.003	3	12-Feb	Less than 25%	3.4	14.8	AllNo	PeriG/Glandular/Mixed	moderate	2.09	8276	5.52	2.51	1.62	1.25	5.928	0.88	0.3896	7
2:No	61	83.2	25.1	89.7	24.1	35	170.2	54.7	17.2	0.251	3.379	0.001	0.019	1	1	No Contact	0.4	3	AnyYes	None	none or mild	5.19	796	7.24	3.63	1.75	3.59	3.077994429	0.754874652	0.13091922	7
1:Yes	68	64	26.1	102.6	28.1	40	185.4	64.2	25.2	0.375	2.603	0.001	0.011	2	12-Feb	No Contact	0.3	5.1	AnyYes	None	moderate	1.78	2765	3.3	2.96	8.86	0.18	111.7777778	9	4.072222222	17
2:No	68	49.5	30.1	104.9	38.8	43	172.7	54.7	34.5	0.365	2.431	0.08	1.913	3	12-Feb	No Contact	2.3	18.2	AnyYes	PeriG/Glandular/Mixed	moderate	3.1	13811	5.31	3.47	1.62	1.03	21.33980583	0.796116505	0.581553398	1
2:No	63	34.4	31.8	115	35.6	46	175.9	63.1	34.7	0.241	2.441	0.015	0.151	0	0	NA	NA	NA	NA	NA	NA	3.53	15718	5.25	6.79	2.69	0.63	8.444444444	1.5	0.526984127	17
2:No	80	48.5	24.1	110.5	26	42	177.8	55.8	21.1	0.965	6.516	0.184	2.326	0	0	NA	NA	NA	NA	NA	NA	5.28	6689	7.96	3.42	0.75	1.03	9.689320388	1.330097087	0.316504854	7
1:Yes	65	38.5	31.3	107.5	31.3	43	166.4	59	27	0.477	2.442	0.317	6.1	1	1	No Contact	4.3	89.7	AnyYes	None	moderate	3.31	9002	5.14	5.02	1.81	0.67	26.80597015	1.970149254	0.989552239	18
2:No	65	77	32.6	105.9	34.5	45	180.3	69.2	36.5	0.448	2.73	0.099	0.614	1	1	Minimal	0.2	3.7	AllNo	PeriG/Glandular/Mixed	moderate	4.66	21845	6.77	3.45	1.9	0.71	10.18309859	2.197183099	0.464788732	1
2:No	62	52	26.9	103.9	25.3	40	180.3	65.3	22	0.709	4.533	0.003	0.035	0	0	NA	NA	NA	NA	NA	NA	4	10411	3.58	1.85	4.45	0.32	20.8125	5.40625	1.884375	10
2:No	57	12.5	24.3	100	21.2	36	172.7	56.9	15.2	0.443	1.597	0.001	0.009	0	0	NA	NA	NA	NA	NA	NA	3.15	2222	5.11	3.76	2.72	0.62	13.40322581	2.161290323	0.717741935	2
2:No	51	23	25.6	90.8	21.9	34.5	174	60.1	16.8	2.66	15.727	0.026	1.427	4	12-Feb	Less than 25%	2.9	26.3	AnyYes	PeriG/Glandular/Mixed	moderate	2.61	2999	11.23	3.15	1.5	0.36	26.19444444	3.75	0.869444444	11
2:No	71	35	24.4	101.4	25.5	37	171.5	52.8	18.1	1.33	5.872	0.251	2.131	0	0	NA	NA	NA	NA	NA	NA	4.35	6828	7.08	2.11	3.99	0.38	33.34210526	6.763157895	1.660526316	4
2:No	60	60	28.3	96.2	23	37.5	168.9	61.5	18.4	1.75	6.1	0.096	1.242	0	0	NA	NA	NA	NA	NA	NA	1.63	4033	3.18	3.41	1.1	1.16	8.706896552	0.579310345	0.628448276	6
1:Yes	66	49	27.6	96.4	23.3	40	180.3	68.3	20.9	0.574	5.026	0.002	0.067	1	1	No Contact	0.6	12.9	AnyYes	None	none or mild	1.14	5896	3.62	2.11	0.75	0.09	63	12.66666667	10.26666667	30
1:Yes	63	55.7	28.8	97.4	19.5	37	169.5	66	15.9	0.32	1.255	0.078	0.265	3	12-Feb	Less than 25%	2.6	19.4	AnyYes	PeriG/Glandular/Mixed	none or mild	2.94	2711	5.92	5.02	2	0.13	111.1538462	5.738461538	4.730769231	14
2:No	71	48	26.6	88.8	27.8	35.5	179.1	60.6	23.4	0.3	2.32	0.04	0.369	1	1	No Contact	0.8	7.1	AnyYes	None	none or mild	1.63	4862	3.62	3.11	1.04	0.12	119.3333333	13.75	6.433333333	7
1:Yes	79	80.9	25.1	94.7	23.8	36	168.9	54.4	17	0.559	2.655	0.855	6.137	6	12-Feb	No Contact	3.2	36.6	AnyYes	None	moderate	2.05	2558	4.02	4.91	2.59	0.95	21.55789474	0.926315789	0.125263158	7
2:No	73	28.9	30.5	109.3	33.8	47	181	65.8	33.6	1.906	11.947	0.264	1.516	3	12-Feb	Minimal	0.7	8.3	AnyYes	PeriG/Glandular/Mixed	severe	1.63	6344	3.83	2.95	5.12	0.33	24.93939394	3.272727273	NA	19
1:Yes	68	86.5	26.1	106.8	23	39	173.4	60.3	18.1	NA	NA	NA	NA	1	1	No Contact	0.3	6.6	AnyYes	PeriG/Glandular/Mixed	moderate	3.15	9012	3.75	1.7	1.56	1.12	14.58035714	0.723214286	0.532142857	15
1:Yes	60	41	20.7	91.4	17.9	32	172.7	50.3	11.1	0.79	6.071	0.193	2.592	0	0	NA	NA	NA	NA	NA	NA	0.95	6702	5.82	1.93	0.99	0.74	8.675675676	1.472972973	0.516216216	30
2:No	61	39	33.3	105	32.4	42	162.6	59.2	28.4	0.316	1.563	0.17	2.114	0	0	NA	NA	NA	NA	NA	NA	2.09	11764	5.17	4.49	1.62	0.18	130.9444444	7.222222222	2.85	2
1:Yes	83	42	23.1	101.4	24.5	37.5	181.6	56.9	18.6	1.145	4.09	0.011	0.379	0	0	NA	NA	NA	NA	NA	NA	2.69	4109	6.38	4.28	1.21	0.35	30.77142857	1.857142857	1.048571429	5
2:No	62	49.8	32.8	104.9	32.6	43	176.5	68	32.9	0.497	1.466	0.112	0.924	0	0	NA	NA	NA	NA	NA	NA	8.4	8789	23.66	8.54	4.56	0.36	13.30555556	4.722222222	2.077777778	1
1:Yes	65	92	25.2	102.7	26.9	38	172.7	55.1	20.2	1.006	4.901	0.122	1.886	6	12-Feb	Minimal	2.2	11.3	AnyYes	PeriG/Glandular/Mixed	moderate	6.17	5242	4.91	3.63	1.1	0.96	29.01041667	2.21875	1.479166667	15
2:No	58	30.9	25.4	102.7	20.8	38	170.2	57.8	15.2	0.701	2.08	0.514	6.277	0	0	NA	NA	NA	NA	NA	NA	1.41	2374	3.37	5.16	1.24	1.02	10.44117647	0.990196078	0.589215686	14
2:No	61	58	29	102.5	27.1	41	177.8	66.2	24.7	NA	NA	NA	NA	1	1	No Contact	0.2	2.2	AnyYes	None	none or mild	7.94	22256	4.91	2.81	1.71	1.51	12.62251656	1.033112583	0.511258278	0
2:No	75	33.4	30.8	100	34.5	41.5	171.5	58.7	30.8	1.021	4.572	0.085	1.192	1	1	No Contact	0.1	1.4	AllNo	PeriG/Glandular/Mixed	none or mild	24.61	16050	4.38	5.03	2.14	0.15	100	19.4	9.733333333	1
2:No	63	51	31.6	98.8	31.1	40.5	175.3	66	29.9	0.384	3.003	0.043	0.923	0	0	NA	NA	NA	NA	NA	NA	2.92	8347	2.89	2.89	1.57	0.99	3.868686869	1.616161616	0.414141414	4
2:No	79	52	28.9	103.9	30.7	40	161.3	51.5	22.9	0.982	5.135	0.416	4.211	2	12-Feb	More than 25%	4.1	89.9	AnyYes	PeriG/Glandular/Mixed	moderate	7.18	9347	8.97	6	2.82	0.13	92.76923077	25.30769231	7.923076923	0
2:No	66	34	25.4	105.4	25.3	39.2	172.7	56.2	19.1	1.259	8.573	0.059	0.639	2	12-Feb	NA	0.9	15.9	AllNo	PeriG/Glandular/Mixed	moderate	11.57	5308	6.98	5.56	4.12	0.14	51.92857143	15.35714286	4.664285714	10
2:No	70	79	23.8	92.3	19.2	36	174	57.8	13.6	0.783	7.102	0.112	0.536	0	0	NA	NA	NA	NA	NA	NA	1.48	2867	2.73	3.16	1.88	1.42	5.197183099	1.049295775	0.473239437	15
2:No	62	40	24.3	92.1	25.1	35	180.3	58.5	19.7	0.351	2.401	0.026	0.367	0	0	NA	NA	NA	NA	NA	NA	4.44	5308	3.28	3.12	3.36	0.17	42.52941176	5.235294118	3.623529412	9
1:Yes	69	52.4	24.6	102.7	25.7	37.5	173.4	54.7	18.8	1.003	3.412	0.151	0.976	0	0	NA	NA	NA	NA	NA	NA	2.92	6095	3.82	5.1	0.97	0.32	21.59375	7.96875	2.865625	27
2:No	73	29	34.2	110.2	43.2	48.5	174	58.5	44.5	NA	NA	NA	NA	0	0	NA	NA	NA	NA	NA	NA	2.59	25238	5.16	0.85	0.94	1.93	9.031088083	0.440414508	0.259067358	29
2:No	51	78	30.8	100	28.1	43	180.3	71.7	28.1	NA	NA	NA	NA	0	0	NA	NA	NA	NA	NA	NA	3.67	9465	4.22	5.16	1.57	1.27	7.559055118	1.05511811	0.298425197	9
2:No	56	34.7	24.8	97.2	20.4	34.5	168.9	56	14.3	0.278	1.872	0.014	0.156	0	0	NA	NA	NA	NA	NA	NA	2.31	3733	3.37	2.25	2.59	0.38	17.89473684	5.552631579	0.973684211	2
2:No	60	29.8	27.7	104.9	29	43	181.6	64.6	26.3	NA	NA	NA	NA	0	0	NA	NA	NA	NA	NA	NA	31.65	11574	4.44	8.53	9.1	0.34	30.58823529	4.764705882	1.829411765	3
2:No	48	18	28.5	105.1	33.5	41	176.5	59.2	29.7	0.688	5.896	0.003	0.031	0	0	NA	NA	NA	NA	NA	NA	6.17	13125	2.45	4.44	2.32	1.79	4.553072626	0.910614525	0.202793296	6
2:No	54	55	31.5	97.6	33.4	41.5	174	64	32	NA	NA	NA	NA	0	0	NA	NA	NA	NA	NA	NA	1.84	13291	6.47	3.91	0.79	1.03	8.300970874	1.766990291	0.740776699	13
2:No	69	NaN	38.2	112	47.5	51.5	175.3	61.2	55.3	0.185	0.911	0.001	0.027	0	0	NA	NA	NA	NA	NA	NA	3.78	55032	4.91	6.31	1.4	1.12	9.303571429	0.991071429	0.555357143	1
1:Yes	78	54.9	26	105.3	25.5	40	181.6	63.7	21.8	NA	NA	NA	NA	12	12-Feb	Less than 25%	10.5	42.9	AnyYes	PeriG/Glandular/Mixed	moderate	2.92	9230	4.11	4.01	0.75	0.64	20.84375	1.40625	0.771875	30
2:No	71	150	30.4	117.1	NA	48	182.9	NA	NA	0.246	1.761	0.043	0.634	1	1	NA	0.1	2.3	AllNo	PeriG/Glandular/Mixed	moderate	14.15	17307	7.52	5.71	6.56	0.37	24.94594595	3.513513514	1.567567568	4
2:No	69	85	28.7	106.3	29.1	42	173.4	60.8	24.9	0.428	6.304	0.13	1.841	5	12-Feb	Less than 25%	2.4	19.8	AnyYes	PeriG/Glandular/Mixed	moderate	38.7	6330	2.89	4.33	6.56	1.96	4.566326531	0.545918367	0.106632653	11
2:No	58	24	26.4	97.4	25.8	37	173.4	58.5	20.4	0.404	6.384	0.031	0.458	2	12-Feb	Less than 25%	0.5	7.5	AllNo	PeriG/Glandular/Mixed	none or mild	20.64	2201	13.42	3.04	2.99	2.08	6.264423077	0.701923077	0.194711538	0
2:No	62	28	30.1	100	30.9	42	187.3	72.8	32.7	0.522	3.802	0.029	0.768	3	12-Feb	Minimal	2.5	17.3	AnyYes	PeriG/Glandular/Mixed	moderate	13.46	6491	5.29	6.55	1.31	1.27	6.007874016	0.68503937	0.3	1
2:No	66	NaN	30.4	103.6	32	43.5	184.8	70.3	33.1	0.692	4.66	0.309	2.522	0	0	NA	NA	NA	NA	NA	NA	4.1	21703	4.33	0.4	0.72	1.55	11.23225806	0.980645161	0.372903226	6
1:Yes	61	29	34.6	115.7	30.5	48	184.2	81.4	35.6	1.882	9.577	0.327	4.025	4	12-Feb	More than 25%	2.6	17	AllNo	PeriG/Glandular/Mixed	moderate	4.44	5652	5.16	4.11	5.47	0.49	19.55102041	4.755102041	0.893877551	10
2:No	75	36.5	26.7	107.5	25.5	43	168.9	56.7	19.3	1.042	5.097	0.255	1.902	0	0	NA	NA	NA	NA	NA	NA	2.92	26540	5.23	6.47	0.76	0.9	14.35555556	1.522222222	0.474444444	16
2:No	64	28	26.5	103.7	33.8	42	180.3	56.9	29	0.426	3.704	0.001	0.014	0	0	NA	NA	NA	NA	NA	NA	2.83	7937	1.97	3.72	0.62	1.64	9.219512195	0.743902439	0.259146341	3
2:No	61	38.6	30.8	95.3	32.5	41	171.5	61	29.5	0.638	3.895	0.506	8.174	1	1	NA	0.1	1.4	AllNo	PeriG/Glandular/Mixed	none or mild	1.48	9953	6.8	3.63	1.17	0.33	12.75757576	5.787878788	1.312121212	11
1:Yes	71	101	23.5	100	23.3	36	174	54.2	16.6	0.269	1.983	0.204	4.899	2	12-Feb	NA	1.5	39.4	AllNo	PeriG/Glandular/Mixed	none or mild	2.59	3014	1.63	4.49	1.45	1.09	8.853211009	0.790825688	0.309174312	12
1:Yes	67	48	30.3	112.5	30.4	45	180.3	68.3	29.7	0.296	1.69	0.004	0.057	0	0	NA	NA	NA	NA	NA	NA	4.86	7740	8.11	6.64	1.04	3.05	12.95409836	0.315081967	0.143278689	12
1:Yes	70	54.5	23.1	94.3	19.2	33	174	55.8	13.4	0.414	3.503	0.003	0.032	2	12-Feb	NA	0.3	3.8	AllNo	PeriG/Glandular/Mixed	moderate	2.92	3251	3.91	6.47	1.04	0.69	13.04347826	3.130434783	0.476811594	23
1:Yes	69	88.4	36.3	112.8	25.6	48.5	177.8	85.3	29.3	0.912	3.875	0.34	1.879	0	0	NA	NA	NA	NA	NA	NA	7.18	15651	8.75	5.56	7.08	1.53	6.653594771	2.163398693	0.366013072	7
2:No	48	31.6	26.2	89.5	22.6	34	167.6	56.7	16.6	0.234	1.053	0.004	0.206	0	0	NA	NA	NA	NA	NA	NA	9.95	4565	2.81	4.22	1.75	0.43	17.51162791	3.325581395	1.148837209	10
1:Yes	67	51	28.8	112.2	NA	41.5	173.4	NA	NA	1.613	8.93	0.044	2.076	2	12-Feb	NA	0.4	8.3	AllNo	PeriG/Glandular/Mixed	none or mild	26.54	2692	5.29	5.85	0.73	2.4	34.7875	0.1625	0.194583333	22
2:No	61	26	21.7	97.1	15.8	33.5	176.5	56.5	10.7	0.682	3.408	0.004	0.063	0	0	NA	NA	NA	NA	NA	NA	7.36	451	5.56	6	0.68	1.44	4.694444444	1.118055556	0.53125	7
2:No	58	21.5	53.1	95.2	36	59.5	175.3	104.3	58.7	0.667	2.3	0.026	0.369	0	0	NA	NA	NA	NA	NA	NA	2.05	56434	4.33	2.59	1.1	1.21	5.702479339	1.818181818	0.975206612	20
2:No	65	46	24.3	97.2	24.9	35	172.7	54.2	17.9	0.183	0.485	0.002	0.013	0	0	NA	NA	NA	NA	NA	NA	3.28	1869	5.29	4.11	0.88	0.29	31.55172414	15.68965517	4.275862069	3
2:No	61	66	29.6	102.4	32.3	42	191.8	73.5	35.2	0.208	2.133	0.004	0.074	0	0	NA	NA	NA	NA	NA	NA	4.1	5870	6.47	6.31	1.63	0.62	45.48387097	2.64516129	0.656451613	10
2:No	72	33	30	108.9	NA	43	166.4	NA	NA	0.483	2.693	0.04	1.886	0	0	NA	NA	NA	NA	NA	NA	19.14	23404	8.22	5.29	2.14	0.24	73.33333333	8.833333333	3.329166667	14
2:No	53	30.4	21.2	89.9	14.6	31	179.1	57.8	10	0.167	1.179	0.003	0.135	3	12-Feb	More than 25%	2.3	58.4	AllNo	PeriG/Glandular/Mixed	moderate	46.15	1917	22.19	4.01	1.83	0.58	15.93103448	3.327586207	1.294827586	7
1:Yes	74	49.3	30	97.6	26.7	41	177.8	69.2	25.2	0.335	2.406	0.016	0.372	0	0	NA	NA	NA	NA	NA	NA	1.84	23404	2.96	2.18	0.75	0.25	49.36	17.04	1.808	18
2:No	49	42.8	32.1	107.3	27.8	44	179.1	74.2	28.6	0.775	5.865	0.198	6.143	1	1	Minimal	0.7	21.8	AllNo	PeriG/Glandular/Mixed	none or mild	2.92	12799	2.66	2.31	1.2	1.07	8.056074766	1.710280374	0.76635514	1
2:No	65	53	29.1	98.7	22.2	38.5	170.2	65.3	18.6	0.7	2.264	0.033	0.26	0	0	NA	NA	NA	NA	NA	NA	3.47	7643	2.12	3.63	1.22	0.98	13.23469388	1.744897959	0.589795918	6
2:No	66	44.3	39.2	107.1	42.6	52.5	184.2	76	56.5	NA	NA	NA	NA	0	0	NA	NA	NA	NA	NA	NA	2.75	19626	3.37	5.56	1.93	0.99	11.63636364	1.080808081	0.741414141	5
2:No	61	48	23.6	85	22.2	34	188	64.4	18.4	1.095	5.542	0.035	0.226	7	12-Feb	More than 25%	9.6	91.2	AnyYes	PeriG/Glandular/Mixed	moderate	1.34	5870	2.81	2.45	0.83	1.97	11.14213198	0.265989848	0.139593909	3
1:Yes	64	48	25.8	97.4	23.4	37	177.8	62.4	19.1	1.023	9.178	0.013	0.072	0	0	NA	NA	NA	NA	NA	NA	3.09	3170	3.82	2.96	1.67	0.32	13.21875	1.565625	0.85625	17
2:No	70	65.7	27.1	98.7	25.6	38	176.5	62.6	21.5	1.031	4.053	0.011	0.053	0	0	NA	NA	NA	NA	NA	NA	1.52	10733	1.89	2.31	0.65	0.76	10.22368421	1.263157895	0.452631579	12
2:No	55	30	25.1	107.7	25.9	42	184.2	62.8	22	1.322	3.9	0.021	0.334	3	12-Feb	Less than 25%	1.4	14.3	AllNo	PeriG/Glandular/Mixed	none or mild	1.23	4922	2.45	2.96	2.66	2.14	4.154205607	0.476635514	0.131775701	10
2:No	63	15.5	38.5	108.5	48.4	51	176.5	61.5	57.8	0.117	1.239	0.003	0.034	0	0	NA	NA	NA	NA	NA	NA	4.92	31648	6.31	2.18	30.43	0.73	21.47945205	1.534246575	1.34109589	1
2:No	56	31.1	31.8	101.2	31.6	40.5	170.2	62.8	29	0.799	6.243	0.007	0.04	4	12-Feb	Minimal	2.3	31	AnyYes	PeriG/Glandular/Mixed	moderate	1.78	12325	2.41	2.81	0.75	1.6	9.1	0.57125	0.675	3
1:Yes	66	62.8	24.6	101.4	27.7	37.5	176.5	55.1	21.1	1.224	9.468	0.015	0.16	1	1	No Contact	0.2	3.2	AnyYes	None	none or mild	3.37	9230	1.94	5.03	4.12	1.46	9.369863014	0.398630137	0.380136986	11
2:No	69	181	45.1	125	40.8	60	181.6	87.8	60.6	0.909	3.101	0.028	0.235	0	0	NA	NA	NA	NA	NA	NA	2.31	57871	2.38	5.03	1.17	1.19	22.93277311	0.756302521	0.562184874	7
2:No	59	41	31.2	107.5	34.5	43	170.2	58.7	30.8	2.586	10.927	0.017	0.122	0	0	NA	NA	NA	NA	NA	NA	529	19139	97.83	90.72	64.71	0.78	10.28205128	1.162820513	0.619230769	7
2:No	73	101.5	27.7	91.5	29.2	37.5	168.9	55.8	22.9	1.075	4.523	0.128	0.676	2	12-Feb	Minimal	1.5	16	AllNo	PeriG/Glandular/Mixed	moderate	1.13	8242	2.38	2.81	0.79	0.11	174	23.54545455	14.63636364	2
2:No	68	45	27.4	101.3	25.1	40	185.4	70.3	23.6	0.991	7.551	0.058	0.795	1	1	Less than 25%	0.8	13.6	AllNo	PeriG/Glandular/Mixed	none or mild	1.6	8139	2.35	4.67	1.26	0.25	48.36	5.08	4.76	15
2:No	73	33	20.2	102.8	20	36.5	179.1	51.7	12.9	0.439	1.437	0.008	0.269	0	0	NA	NA	NA	NA	NA	NA	1.41	1712	2.06	2.59	0.83	0.95	7.526315789	1.873684211	0.902105263	6
1:Yes	65	57	28.5	84.4	27.5	40.5	180.3	66.7	25.4	1.244	4.046	0.042	0.244	1	1	No Contact	0.5	5.9	AllNo	PeriG/Glandular/Mixed	none or mild	1.23	2831	4.33	3.12	0.82	0.69	25.1884058	0.924637681	0.7	10
2:No	71	45	28.3	106.7	NA	40	175.3	NA	NA	1.669	20.253	0.347	8.275	11	12-Feb	More than 25%	13.2	74	AnyYes	PeriG/Glandular/Mixed	severe	1.11	5048	2.45	3.28	0.78	0.22	5.681818182	NA	NA	24
2:No	76	86	27.3	105.3	27.3	40	171.5	58.1	21.8	0.506	2.539	0.072	1.624	0	0	NA	NA	NA	NA	NA	NA	1.69	6656	2.62	3.91	0.86	0.28	48.85714286	6.178571429	2.917857143	2
2:No	68	79.1	25	94.9	24.7	37	177.8	59.2	19.5	0.209	1.512	0.001	0.035	2	12-Feb	No Contact	1.7	68.8	AnyYes	None	moderate	24.61	10207	7.16	5.85	3.67	0.45	8.888888889	2.8	1.364444444	18
2:No	62	37	30.2	115.8	NA	44	167.6	NA	NA	0.137	3.294	0.095	2.147	0	0	NA	NA	NA	NA	NA	NA	1.56	24611	1.54	2.73	0.93	0.77	19.42857143	1.545454545	0.538961039	7
2:No	57	89	28	97.5	25.9	39	179.1	66.5	23.1	1.342	5.686	0.599	3.86	1	1	NA	0.2	3.8	AllNo	PeriG/Glandular/Mixed	none or mild	2.05	3780	2.81	2.81	1.06	0.25	120	4.56	4.6	5
2:No	55	90	43.5	104.1	49.4	51	172.7	65.5	64.2	0.243	2.771	0.089	1.045	3	12-Feb	No Contact	0.4	7.4	AnyYes	None	moderate	1.74	65625	3.04	4.67	1.07	1.24	19.10483871	0.943548387	0.609677419	28
1:Yes	82	49.9	26.7	112.1	23.7	43.5	182.9	67.8	21.1	0.811	2.449	0.044	0.289	2	12-Feb	No Contact	0.9	7.3	AnyYes	None	severe	1.74	3251	3.28	2.73	0.93	0.66	38.45454545	1.427272727	0.896969697	17
2:No	62	67	34.3	121.4	34.4	51	180.3	73.3	38.3	0.195	1.088	0.019	0.235	0	0	NA	NA	NA	NA	NA	NA	NA	NA	NA	NA	NA	NA	NA	NA	NA	8
2:No	62	39.1	25	98.7	22.5	37	175.3	59.2	17.2	0.331	3.024	0.007	0.052	0	0	NA	NA	NA	NA	NA	NA	1.28	2496	2.06	2.31	0.91	0.18	23.38888889	5.055555556	3.205555556	4
1:Yes	74	31.6	26.3	107.6	25.5	39.8	172.7	58.5	20	0.334	5.392	0.002	0.03	1	1	More than 25%	0.4	8.5	AllNo	PeriG/Glandular/Mixed	none or mild	3.37	9115	2.45	7.34	1.51	0.1	138.6	17.6	10	24
2:No	57	70	28.8	104.9	29.4	42.5	179.1	65.1	27	0.062	0.839	0.057	2.22	0	0	NA	NA	NA	NA	NA	NA	1.65	14153	1.78	2.73	1.42	1.68	3.172619048	0.607142857	0.185714286	22
2:No	71	28.3	25.1	105.9	21.1	36	165.1	53.8	14.3	1.259	7.43	0.026	0.537	4	12-Feb	Less than 25%	3.6	49.2	AnyYes	PeriG/Glandular/Mixed	moderate	1.74	2903	3.54	2.59	4.37	0.06	545.6666667	48.83333333	23	13
2:No	55	39.4	22.2	83.3	16.1	32.5	185.4	63.7	12.2	1.351	7.304	0.01	0.146	0	0	NA	NA	NA	NA	NA	NA	0.5	1454	1.37	1.49	0.79	1.49	11.48993289	0.906040268	0.630201342	10
2:No	66	70.3	30	101.2	27.2	41.5	172.7	64.6	24.3	NA	NA	NA	NA	3	12-Feb	More than 25%	1.3	15	AllNo	PeriG/Glandular/Mixed	moderate	1.34	3828	1.73	1.29	0.75	0.38	35.18421053	3.763157895	2.065789474	10
2:No	58	54.6	27.8	97.4	27.3	37	172.7	60.1	22.5	0.684	4.001	0.025	0.21	0	0	NA	NA	NA	NA	NA	NA	4.68	2286	1.94	1.89	10.06	0.29	40.06896552	2.762068966	1.482758621	5
2:No	84	49	26.6	98.8	23	39.5	180.3	66.5	20	0.106	0.789	0.024	1.7	1	1	No Contact	0.2	4.8	AnyYes	None	moderate	1.94	10336	3.16	6.8	2.52	0.36	8.444444444	6.138888889	1.830555556	11
1:Yes	67	45	27.2	107.7	29.8	42	179.1	61.2	26.1	1.076	5.643	0.237	3.26	1	1	Minimal	0.1	4.6	AllNo	PeriG/Glandular/Mixed	moderate	NA	NA	NA	NA	NA	0.69	28.43478261	1.266666667	0.673913043	20
2:No	50	21	29	105.1	28.5	41.5	180.3	66.9	26.8	NA	NA	NA	NA	0	0	NA	NA	NA	NA	NA	NA	1.05	7178	2.73	2.06	1.79	1.04	14.84615385	1.307692308	1.125	7
1:Yes	70	97	29.1	106.1	28.9	43.5	177.8	65.3	26.5	NA	NA	NA	NA	1	1	NA	0.3	3.9	AllNo	PeriG/Glandular/Mixed	moderate	1.41	3130	1.49	3.28	0.73	0.56	11.08928571	4.785714286	0.951785714	18
2:No	68	84	34.9	113.1	29.5	47.5	174	74.2	31.1	0.334	1.457	0.444	4.814	2	12-Feb	No Contact	0.2	2.2	AnyYes	PeriG/Glandular/Mixed	moderate	2.11	14153	3.28	1.73	3.78	1.35	4.214814815	0.711111111	0.26962963	16
1:Yes	66	35	28.1	102.1	24	39	175.3	65.1	20.4	1.638	10.601	0.093	1.544	12	12-Feb	More than 25%	7.5	81.9	AnyYes	PeriG/Glandular/Mixed	severe	5.87	2229	7.91	4.44	10.06	1.26	16.14285714	0.46031746	0.234126984	12
1:Yes	63	54.7	30.6	91.1	29.1	39	176.5	67.4	27.7	0.57	1.428	0.002	0.021	0	0	NA	NA	NA	NA	NA	NA	2.45	12171	4.91	4.22	1.63	1.69	2.692307692	0.546745562	0.171597633	13
2:No	71	50	28.1	105.1	27.2	41.5	182.9	68.3	25.4	NA	NA	NA	NA	1	1	No Contact	0.1	2.1	AnyYes	None	moderate	11.57	7740	9.92	9.44	5.18	2.06	5.859223301	0.426699029	0.16407767	25
1:Yes	58	82	33.3	106.2	36.6	43	170.2	61.5	35.4	2.313	7.502	0.525	6.709	0	0	NA	NA	NA	NA	NA	NA	3.18	48530	3.37	4.67	0.85	1.35	8.133333333	1.237037037	0.518518519	21
2:No	58	57	34.1	104.7	35	44.5	172.7	65.8	35.4	NA	NA	NA	NA	0	0	NA	NA	NA	NA	NA	NA	4.44	11869	4.44	3.91	0.99	1	4.87	1.19	0.53	4
2:No	57	26.9	24.5	94	20.8	31.5	154.9	46.3	12	1.277	3.728	0.003	0.013	0	0	NA	NA	NA	NA	NA	NA	6.33	1010	5.03	4.33	4.24	0.19	50.05263158	5.947368421	3.110526316	4
2:No	64	51.7	25.8	97.4	29.3	37.5	174	54.9	22.7	NA	NA	NA	NA	1	1	NA	3.8	40.1	AnyYes	PeriG/Glandular/Mixed	none or mild	4.21	10467	5.03	4.55	0.88	0.47	52.61702128	2.574468085	1.955319149	7
1:Yes	62	37.9	31.1	105.8	31.8	45.5	175.3	64.9	30.4	NA	NA	NA	NA	0	0	NA	NA	NA	NA	NA	NA	27.22	7360	4.67	6.64	7.83	0.34	39.02941176	4.176470588	2.885294118	16
2:No	65	25.7	29.3	98.8	26.2	41	188	76.2	27	2.903	25.365	0.107	1.288	1	1	NA	0.1	2.4	AllNo	PeriG/Glandular/Mixed	moderate	3.47	20639	4.55	4.11	1.09	1.82	2.862637363	0.648351648	0.184065934	0
2:No	62	23.7	20.4	92	18.2	32.2	170.2	47.9	10.7	NA	NA	NA	NA	2	12-Feb	Less than 25%	5.6	63.9	AllNo	PeriG/Glandular/Mixed	severe	1.65	3828	3.82	4.79	0.87	0.72	22.73611111	2.222222222	2.013888889	16
2:No	73	30	31.6	104.7	NA	45	172.7	NA	NA	NA	NA	NA	NA	0	0	NA	NA	NA	NA	NA	NA	6.83	26540	7.52	4.11	2.82	0.69	41.95652174	3.782608696	1.237681159	4
2:No	67	47.6	30	103.8	27.4	40.5	166.4	59.9	22.7	NA	NA	NA	NA	2	12-Feb	No Contact	1.6	35.6	AnyYes	PeriG/Glandular/Mixed	none or mild	7.55	8668	4.22	4.01	1.51	0.08	199.5	25.5	11.4375	7
1:Yes	70	90	33.5	100	26.4	42.5	171.5	72.3	25.9	NA	NA	NA	NA	0	0	NA	NA	NA	NA	NA	NA	NA	NA	NA	NA	NA	2.03	5.807881773	0.45862069	0.29408867	4
1:Yes	69	85.8	32.8	106.7	29.1	47.5	180.3	75.5	30.8	0.361	1.442	0.193	5.407	1	1	No Contact	0.6	16.4	AnyYes	None	severe	3.09	27216	5.43	4.11	1.63	0.09	183.1111111	41.44444444	16.77777778	11
2:No	70	40.8	23.3	89.3	21	33.5	172.7	54.4	14.5	0.397	1.907	0.16	2.102	0	0	NA	NA	NA	NA	NA	NA	6.49	3925	6.39	2.73	14.31	1.35	14.40740741	1.125925926	0.696296296	4
2:No	64	63	26	96.2	25.2	37.5	181	63.5	21.3	NA	NA	NA	NA	1	1	No Contact	0.4	5	AnyYes	None	moderate	11.87	8139	4.11	6.31	2.14	1.19	4.411764706	0.576470588	0.201680672	16
2:No	59	31	26.1	102.7	23.8	38.5	174	59.9	18.8	NA	NA	NA	NA	1	1	No Contact	1.3	9.7	AnyYes	None	moderate	1.84	4861	3.37	3.91	0.85	0.41	49.3902439	4.487804878	1.248780488	0
1:Yes	74	86	26.2	107.7	24.5	42	179.1	63.3	20.4	NA	NA	NA	NA	0	0	NA	NA	NA	NA	NA	NA	4.33	11574	4.01	2.89	1.02	0.46	9.804347826	3.934782609	1.504347826	7
1:Yes	68	53.3	29.2	112	33.1	42	162.6	51.3	25.4	1.059	4.143	0.002	0.022	0	0	NA	NA	NA	NA	NA	NA	3.18	37740	3.54	4.55	1.13	1.72	4.011627907	0.784883721	0.369186047	11
2:No	71	122	29	101.3	31	40	179.1	63.7	28.6	NA	NA	NA	NA	2	12-Feb	More than 25%	1.8	30.6	AnyYes	PeriG/Glandular/Mixed	moderate	5.05	13459	5.56	3.91	1.17	0.16	171.3125	NA	5.06875	7
1:Yes	66	125	30.3	105.1	27.8	41	177.8	68.7	26.5	1.936	4.911	0.01	0.048	2	12-Feb	Minimal	0.2	3.2	AllNo	PeriG/Glandular/Mixed	moderate	3.09	4286	3.72	8.11	0.8	1.55	8.696774194	0.609677419	0.209032258	21
2:No	63	29.9	26.6	100	25.8	38	170.2	56.9	19.7	1.018	8.733	0.004	0.023	2	12-Feb	Less than 25%	0.4	4.6	AnyYes	PeriG/Glandular/Mixed	none or mild	9.23	10467	5.16	4.22	1.71	0.11	92.09090909	NA	8.572727273	6
2:No	54	31	22.7	102.9	21.3	36	176.5	55.3	15	NA	NA	NA	NA	1	1	More than 25%	1.3	10.9	AllNo	PeriG/Glandular/Mixed	moderate	4.68	4508	3.04	4.11	0.73	1.52	15.57894737	0.347368421	0.341447368	6
2:No	72	30.3	19.1	87.9	13.8	29	169.5	46.9	7.5	NA	NA	NA	NA	4	12-Feb	Minimal	2.9	16.4	AnyYes	PeriG/Glandular/Mixed	moderate	0.82	260	3.37	3.63	0.95	1.03	7.786407767	NA	0.333009709	14
2:No	57	84.5	30.7	102.3	36.5	44	189.2	69.4	39.9	NA	NA	NA	NA	0	0	NA	NA	NA	NA	NA	NA	25.88	29348	5.63	9.92	1.17	1.8	15.04444444	0.482222222	0.213333333	13
2:No	62	25	40.7	122.7	45.8	54	170.2	63.7	53.8	NA	NA	NA	NA	2	12-Feb	More than 25%	3.2	48.5	AllNo	PeriG/Glandular/Mixed	moderate	10.73	34128	5.78	3.91	1.45	0.75	26.86666667	1.88	1.186666667	0
2:No	49	37	25.1	97.4	23.1	37.5	177.8	60.8	18.1	NA	NA	NA	NA	1	1	Minimal	2.3	22.2	AllNo	PeriG/Glandular/Mixed	none or mild	4.1	5176	3.04	2.73	0.82	0.07	817.1428571	33	24	6
1:Yes	76	38.1	31.5	107.1	32.5	45.5	180.3	68.9	33.3	0.781	3.778	0.001	0.012	0	0	NA	NA	NA	NA	NA	NA	9.23	25238	4.44	7.72	2.59	0.78	23.47435897	2.423076923	1.474358974	16
2:No	75	22.1	20.5	97.1	18.4	33	167.6	59	10.4	NA	NA	NA	NA	0	0	NA	NA	NA	NA	NA	NA	5.87	3828	2.18	2.73	0.85	0.29	33.13793103	6.310344828	2.662068966	4
2:No	65	56.4	28.9	113.3	26.9	41	167.6	59	21.8	NA	NA	NA	NA	2	12-Feb	No Contact	0.3	4.4	AnyYes	None	moderate	5.58	6999	2	4.11	1.17	0.39	27.17948718	8.461538462	4.692307692	18
1:Yes	70	13.2	23.3	98.6	17.7	35.5	168.9	54.4	11.6	NA	NA	NA	NA	3	12-Feb	No Contact	3.1	61.4	AnyYes	PeriG/Glandular/Mixed	moderate	0.71	2041	2.73	3.28	1.13	0.13	71.07692308	13.23076923	9	4
2:No	72	83.3	30.1	106	28.7	44	177.8	67.6	27.2	NA	NA	NA	NA	2	12-Feb	Minimal	0.9	14.1	AnyYes	PeriG/Glandular/Mixed	moderate	1.74	11287	2.59	2.18	0.88	0.26	55.38461538	6.846153846	6.923076923	17
1:Yes	75	100	32.8	112.9	30.1	48	171.5	67.4	29	NA	NA	NA	NA	2	12-Feb	Less than 25%	1.8	16.4	AllNo	PeriG/Glandular/Mixed	none or mild	6.17	22256	7.34	4.22	0.92	0.3	43.73333333	6.9	3.566666667	11
1:Yes	72	42	28.3	105	30.4	42	182.9	65.8	28.6	NA	NA	NA	NA	0	0	NA	NA	NA	NA	NA	NA	1.56	5176	3.16	2.59	0.8	0.35	63.68571429	5.257142857	3.257142857	26
1:Yes	66	70	27.9	105.4	26.6	39	163.8	54.7	19.7	NA	NA	NA	NA	0	0	NA	NA	NA	NA	NA	NA	4.92	7548	2.38	0.68	0.74	0.91	14.34065934	1.054945055	0.831868132	11
2:No	67	47.2	27.3	102.5	28.6	41	177.8	61.2	24.5	NA	NA	NA	NA	0	0	NA	NA	NA	NA	NA	NA	6.66	11006	2.96	3.37	0.85	0.24	121.625	5.666666667	3.941666667	14
2:No	65	40.6	32.4	95.5	34	42	187.3	74.6	38.6	NA	NA	NA	NA	0	0	NA	NA	NA	NA	NA	NA	12.8	12171	5.36	4.55	6.56	1.08	8.638888889	0.833333333	0.564814815	14
1:Yes	62	NaN	29.5	100	37.2	41	167.6	51.9	30.6	NA	NA	NA	NA	0	0	NA	NA	NA	NA	NA	NA	10.73	11430	3.37	3.54	0.98	0.81	13.62962963	1.679012346	0.791358025	7
2:No	60	30.9	31.2	100	32	41.5	182.9	71	33.3	NA	NA	NA	NA	1	1	No Contact	0.2	5.4	AnyYes	None	moderate	1.94	12481	5.1	5.43	3.56	1.61	7.888198758	0.477639752	0.334782609	4
2:No	53	43.8	28.3	98.8	27.4	39.5	181.6	67.6	25.4	NA	NA	NA	NA	0	0	NA	NA	NA	NA	NA	NA	8.35	3210	2.66	3.91	3.26	0.83	5.445783133	1.843373494	0.990361446	13
1:Yes	75	39.6	29.3	114.6	NA	47	180.3	NA	NA	NA	NA	NA	NA	0	0	NA	NA	NA	NA	NA	NA	5.05	9953	4.55	4.55	2.59	0.37	44.86486486	4.72972973	2.294594595	1
2:No	41	28.9	32.5	111.4	34.4	44	171.5	62.4	32.7	NA	NA	NA	NA	4	12-Feb	No Contact	2.5	18.5	AnyYes	PeriG/Glandular/Mixed	severe	1.65	25881	2.38	5.43	1.14	1.39	5.467625899	0.899280576	0.46618705	2
2:No	73	61	31.3	104.8	32.7	44	177.8	66.5	32.2	NA	NA	NA	NA	0	0	NA	NA	NA	NA	NA	NA	4.56	11869	2.96	2	0.65	0.35	71.22857143	3.228571429	1.468571429	14
2:No	64	50.5	28.7	96.3	29.4	39.5	184.2	68.5	28.6	NA	NA	NA	NA	1	1	No Contact	0.2	3.4	AnyYes	None	none or mild	9.71	4451	2.59	3.28	1.24	0.25	33.8	4.96	1.66	3
2:No	71	48	26.7	102.6	26.1	40	181.6	64.6	22.9	NA	NA	NA	NA	0	0	NA	NA	NA	NA	NA	NA	9	3780	1.94	7.16	0.95	0.55	20.32727273	2.236363636	0.645454545	15
2:No	56	58.9	35.9	95.7	38.9	45	177.8	68.9	44	NA	NA	NA	NA	0	0	NA	NA	NA	NA	NA	NA	2.92	23700	6.98	6.15	1.31	1.09	9.678899083	1.431192661	0.328440367	18
2:No	74	47.3	30.8	104.8	36.6	44	171.5	57.2	32.9	NA	NA	NA	NA	2	12-Feb	No Contact	0.1	1.4	AnyYes	None	moderate	2.18	13629	9.44	3.28	1.26	0.87	9.908045977	2.103448276	0.462068966	9
2:No	47	38.6	23.9	97.3	24.1	36	184.2	61.2	19.5	NA	NA	NA	NA	0	0	NA	NA	NA	NA	NA	NA	34.56	5870	14.11	4.79	3.36	1.53	7.797385621	1.281045752	0.201960784	1
2:No	57	45.6	30.9	110.4	31.9	42.5	170.2	60.8	28.4	NA	NA	NA	NA	0	0	NA	NA	NA	NA	NA	NA	4.1	22823	3.28	5.85	0.86	0.25	63.08	5.12	3.556	20
2:No	71	82	28.8	101.2	35.2	42.5	177.8	58.7	31.8	NA	NA	NA	NA	0	0	NA	NA	NA	NA	NA	NA	8.78	10599	5.23	6.64	2.59	0.3	81.2	5.266666667	5.366666667	7
2:No	62	65.4	27.2	101.3	25.8	38	174	60.8	21.1	NA	NA	NA	NA	0	0	NA	NA	NA	NA	NA	NA	NA	NA	NA	NA	NA	NA	NA	NA	NA	6
1:Yes	69	130	28.6	102.6	23.6	40	168.9	62.1	19.3	NA	NA	NA	NA	1	1	No Contact	1.1	38.6	AnyYes	None	severe	3.09	3376	3.54	5.03	1.14	0.84	5.333333333	1.547619048	0.386904762	25
2:No	58	58	32.3	102.3	33.8	44	172.7	63.3	32.4	NA	NA	NA	NA	0	0	NA	NA	NA	NA	NA	NA	NA	NA	NA	NA	NA	NA	NA	NA	NA	7
2:No	51	68	26.4	105.3	22.1	40	179.1	65.5	18.6	NA	NA	NA	NA	1	1	NA	3.7	67.6	AllNo	PeriG/Glandular/Mixed	none or mild	NA	NA	NA	NA	NA	NA	NA	NA	NA	3
2:No	70	49	30.3	109.8	33.4	45	171.5	59	29.7	NA	NA	NA	NA	0	0	NA	NA	NA	NA	NA	NA	NA	NA	NA	NA	NA	NA	NA	NA	NA	4
2:No	59	46	27.7	103.7	29.5	42	182.9	65.1	27.2	NA	NA	NA	NA	0	0	NA	NA	NA	NA	NA	NA	NA	NA	NA	NA	NA	NA	NA	NA	NA	4
2:No	62	36	27.8	100	27.1	40	172.7	60.1	22.2	NA	NA	NA	NA	0	0	NA	NA	NA	NA	NA	NA	NA	NA	NA	NA	NA	NA	NA	NA	NA	3
2:No	57	16.2	27.4	107	27.6	38	166.4	54.7	20.9	NA	NA	NA	NA	1	1	No Contact	0.1	10.7	AnyYes	None	severe	3.28	4565	2.66	3.54	0.73	0.12	164.4166667	12.75	8.916666667	16
2:No	70	25.6	19.7	83.8	13.4	28.5	172.7	50.6	7.7	NA	NA	NA	NA	0	0	NA	NA	NA	NA	NA	NA	0.94	187	3.72	3.16	0.84	2.18	4.04587156	0.42706422	0.159174312	6
2:No	56	26	26.5	102.7	25.4	38	163.8	52.6	17.9	NA	NA	NA	NA	1	1	Minimal	0.8	16.2	AllNo	PeriG/Glandular/Mixed	moderate	NA	NA	NA	NA	NA	NA	NA	NA	NA	3
2:No	55	94	30	107.1	29	45	186.7	73.9	30.2	NA	NA	NA	NA	3	12-Feb	No Contact	0.4	6.6	AnyYes	None	severe	NA	NA	NA	NA	NA	NA	NA	NA	NA	27
2:No	66	43	36.2	112	43.7	51.5	181.6	67.1	51.9	NA	NA	NA	NA	1	1	Less than 25%	1.8	44.5	AllNo	PeriG/Glandular/Mixed	none or mild	NA	NA	NA	NA	NA	NA	NA	NA	NA	0
2:No	72	81.4	27.9	102.6	27.3	39	161.3	52.4	19.7	NA	NA	NA	NA	0	0	NA	NA	NA	NA	NA	NA	NA	NA	NA	NA	NA	NA	NA	NA	NA	10
1:Yes	68	68	34.7	122	NA	50	174	NA	NA	NA	NA	NA	NA	0	0	NA	NA	NA	NA	NA	NA	NA	NA	NA	NA	NA	NA	NA	NA	NA	10
2:No	71	63.1	24.8	93.4	21.5	35.5	171.5	56.7	15.6	NA	NA	NA	NA	1	1	NA	0.2	3.1	AllNo	PeriG/Glandular/Mixed	moderate	NA	NA	NA	NA	NA	NA	NA	NA	NA	10
1:Yes	60	47.7	29.5	108	30.3	43	175.3	62.8	27.4	NA	NA	NA	NA	0	0	NA	NA	NA	NA	NA	NA	NA	NA	NA	NA	NA	NA	NA	NA	NA	24
2:No	55	59	25.6	94.9	19.6	37	180.3	66.5	16.3	NA	NA	NA	NA	0	0	NA	NA	NA	NA	NA	NA	NA	NA	NA	NA	NA	NA	NA	NA	NA	1
1:Yes	75	43.1	27.5	103.7	28.6	42	162.6	51.7	20.6	NA	NA	NA	NA	0	0	NA	NA	NA	NA	NA	NA	NA	NA	NA	NA	NA	NA	NA	NA	NA	8
2:No	65	87.9	32.2	102.4	35.3	43	161.3	54	29.5	NA	NA	NA	NA	0	0	NA	NA	NA	NA	NA	NA	NA	NA	NA	NA	NA	NA	NA	NA	NA	15
2:No	63	34.3	29.8	101.2	32.5	42	180.3	65.1	31.3	NA	NA	NA	NA	0	0	NA	NA	NA	NA	NA	NA	NA	NA	NA	NA	NA	NA	NA	NA	NA	17
1:Yes	70	68.7	24.1	102.9	23.4	36	167.6	51.5	15.6	NA	NA	NA	NA	1	1	NA	0.9	16.2	AnyYes	PeriG/Glandular/Mixed	moderate	NA	NA	NA	NA	NA	NA	NA	NA	NA	9
1:Yes	64	NaN	26.4	98.8	21.7	39.5	179.1	66	18.4	NA	NA	NA	NA	0	0	NA	NA	NA	NA	NA	NA	NA	NA	NA	NA	NA	NA	NA	NA	NA	22
1:Yes	80	95	23.2	100	25.5	39	191.8	63.3	21.8	NA	NA	NA	NA	0	0	NA	NA	NA	NA	NA	NA	NA	NA	NA	NA	NA	NA	NA	NA	NA	2
1:Yes	50	34	28.5	91	30.3	35.5	168.9	56.2	24.5	NA	NA	NA	NA	0	0	NA	NA	NA	NA	NA	NA	NA	NA	NA	NA	NA	NA	NA	NA	NA	25
2:No	63	68	35.1	105.4	37.6	49	179.1	70.1	42.2	NA	NA	NA	NA	0	0	NA	NA	NA	NA	NA	NA	NA	NA	NA	NA	NA	NA	NA	NA	NA	2
2:No	66	21	26.7	108.1	23.6	40	166.4	56.2	17.2	NA	NA	NA	NA	0	0	NA	NA	NA	NA	NA	NA	NA	NA	NA	NA	NA	NA	NA	NA	NA	3
1:Yes	86	65	20.4	88.6	11.9	31	163.8	47.9	6.4	NA	NA	NA	NA	1	1	NA	6.2	69.3	AllNo	PeriG/Glandular/Mixed	none or mild	NA	NA	NA	NA	NA	NA	NA	NA	NA	5
2:No	65	34.8	21.6	97.1	19.2	33	162.6	45.8	10.9	NA	NA	NA	NA	0	0	NA	NA	NA	NA	NA	NA	NA	NA	NA	NA	NA	NA	NA	NA	NA	4
2:No	67	133	29.6	107.6	27.3	42.5	176.5	66.7	25.2	NA	NA	NA	NA	1	1	NA	1.5	25.5	AllNo	PeriG/Glandular/Mixed	severe	NA	NA	NA	NA	NA	NA	NA	NA	NA	21
